# Supplementary material for: Stabilization of F-Actin Cytoskeleton by Paclitaxel Improves the Blastocyst Developmental Competence through P38 MAPK Activity in Porcine Embryos
Source: Biomedicines. 2022 Aug 2;10(8):1867. doi: 10.3390/biomedicines10081867 (PMC9405004; doi:10.3390/biomedicines10081867)
Supplement: Supplementary file 1 [file biomedicines-10-01867-s001.zip]

Archive with 2 entries (2 files):
- Supplementary Figure S1..pptx
- Supplementary Figure S2..pptx
